# Supplementary material for: A comparative study of environmental responsibility behavior in ecotourism from the perceptions of residents and tourists: A case of Qilian Mountains National Park in China
Source: PLoS One. 2023 Feb 24;18(2):e0281119. doi: 10.1371/journal.pone.0281119 (PMC9956658; doi:10.1371/journal.pone.0281119)
Supplement: S1 File — (XLSX) [file pone.0281119.s001.xlsx]

## Sheet: Sheet1
No.	Gender:	Age	Educational level	Occupational	1.Ecotourism promotes the protection of local natural resources and environment	2.Ecotourism raises environmental awareness among residents and governments	3.Ecotourism generates more domestic waste	4.Qilian Mountain National Park has a strong ecological protection	5.The current state of development of ecotourism in Qilian Mountains National Park is satisfactory	6.The government has invested more supervision in ecological environment governance	7.The existing laws and regulations on ecotourism and environmental protection are robust	8.Some residents who participate in tourism only pay attention to economic income and do not care about ecological protection	9.Some residents do not follow the environmental protection rules and orders of Qilian Mountain National Park	10.Residents will participate in environmental protection activities in ecological scenic spots	11.The uncivilized behavior of residents will seriously affect the ecological environment	12.Tourists protect the ecological environment during the tour	13. Tourists keep the environmental rules of the ecological scenic spot during the tour	14.Tourists will provide advice to relevant departments in a timely manner when they discover environmental problems during the tour	15.Tourists actively promote the concept of environmental protection during the tour	16.Tourists will follow relevant environmental protection advice during the tour	17.Tourists will participate in environmental protection activities in ecological scenic spots	18.The uncivilized behavior of tourists will seriously affect the ecological environment
1	2	3	3	7	3	3	3	3	3	3	3	3	3	3	3	3	3	3	3	5	1	3
2	1	2	2	5	4	4	5	4	3	5	3	3	2	4	4	4	4	4	4	3	3	2
3	2	2	3	5	5	5	5	5	3	3	4	5	5	5	3	4	4	5	5	3	5	1
4	2	4	1	3	5	5	5	5	4	2	4	5	4	4	3	3	4	5	5	3	1	3
5	1	1	2	4	5	5	5	5	4	4	4	3	1	5	5	5	5	5	5	4	5	1
6	2	3	3	5	5	5	5	5	4	5	5	5	5	5	4	4	4	5	5	3	3	3
7	2	1	2	4	5	4	4	5	4	5	4	5	3	4	5	4	4	5	5	2	2	3
8	1	2	2	7	4	4	4	4	4	3	3	4	4	3	3	3	3	3	4	3	5	4
9	2	2	2	7	2	2	3	3	3	3	3	3	3	3	2	3	3	4	3	1	3	3
10	1	2	2	5	5	5	5	5	5	5	5	5	5	5	2	2	2	5	3	3	1	3
11	2	3	1	3	5	5	5	5	5	4	4	4	4	5	4	5	5	5	5	3	3	3
12	2	2	2	5	4	3	3	4	3	3	3	2	3	4	3	4	4	4	3	3	4	4
13	2	4	3	7	5	4	5	5	5	5	5	5	5	5	5	5	5	5	5	1	2	5
14	2	2	2	5	3	4	4	4	4	3	4	5	4	4	4	4	4	2	4	3	4	4
15	2	3	2	7	4	3	5	5	4	3	3	3	4	4	4	4	4	4	4	1	4	5
16	2	4	3	5	1	3	5	4	4	5	5	5	5	4	4	5	3	5	2	4	4	2
17	2	2	2	5	5	5	4	4	5	3	3	3	3	3	3	3	3	3	3	1	1	1
18	2	3	1	3	5	4	4	4	4	4	3	4	4	4	4	4	4	4	4	4	1	2
19	2	4	3	5	5	5	5	5	5	5	5	1	1	5	5	5	5	5	5	2	4	4
20	2	2	1	3	5	5	5	5	5	5	5	5	5	5	5	5	5	5	5	5	5	3
21	2	3	1	3	3	3	3	2	3	3	3	3	3	3	2	3	3	3	3	3	3	5
22	1	4	3	5	5	4	5	4	3	3	4	3	3	4	4	4	4	5	4	5	5	2
23	2	2	2	7	3	3	4	3	3	3	3	3	3	3	3	4	4	4	4	5	4	1
24	2	4	3	5	5	5	5	3	3	4	4	4	4	4	4	4	4	4	4	2	4	3
25	2	2	2	4	4	3	4	3	3	4	1	2	3	5	4	3	4	5	3	4	1	3
26	2	3	4	5	2	2	4	4	2	2	2	4	4	4	2	4	4	1	4	5	3	3
27	1	3	4	5	5	5	5	5	1	1	1	1	1	5	5	5	5	5	5	2	2	2
28	1	3	3	5	5	5	5	4	2	2	2	1	2	5	5	5	5	3	5	3	4	4
29	1	2	1	3	5	5	5	4	4	3	5	5	5	5	4	4	4	5	3	2	1	1
30	2	2	3	5	5	4	5	5	5	4	5	4	1	5	5	5	5	5	5	2	1	4
31	2	3	3	5	4	4	5	5	5	2	5	5	4	5	4	3	4	5	5	2	2	4
32	1	4	3	5	5	5	5	5	5	5	5	5	5	5	5	5	5	5	5	5	4	5
33	2	2	2	7	5	5	5	5	3	1	3	3	3	5	3	5	3	5	5	3	1	5
34	2	3	4	5	3	2	4	3	5	3	2	3	2	3	5	3	2	3	3	3	3	3
35	2	2	4	5	5	5	5	4	5	5	5	5	5	5	5	4	5	5	5	1	4	4
36	1	3	3	5	5	5	5	5	1	1	1	1	1	5	5	5	5	1	5	4	4	2
37	1	2	2	5	3	4	5	5	5	5	4	3	3	4	3	4	5	5	5	5	1	4
38	2	3	2	5	4	4	4	4	1	3	3	3	1	4	4	4	4	4	4	5	3	3
39	1	1	1	3	5	5	5	5	4	1	5	5	5	2	4	4	4	5	5	3	5	2
40	2	2	2	3	5	5	5	5	4	4	4	4	4	4	4	4	4	4	4	3	1	1
41	1	2	3	5	4	5	5	4	3	3	5	5	3	5	4	5	4	5	3	4	4	2
42	1	1	2	4	5	4	5	5	1	2	2	1	2	5	3	3	5	4	4	1	1	3
43	1	4	3	5	4	4	4	4	4	4	4	4	4	4	4	4	4	4	4	4	5	2
44	1	1	2	4	4	4	4	5	5	5	5	4	2	3	3	3	4	5	2	3	3	2
45	1	2	2	4	4	4	4	4	4	4	4	4	4	4	4	4	4	4	4	1	3	3
46	1	2	2	4	4	3	4	4	3	3	2	4	4	4	4	3	3	5	3	3	5	4
47	1	1	2	4	2	3	4	3	3	3	3	2	3	3	3	4	3	4	3	3	3	2
48	1	1	2	4	4	4	4	4	4	4	4	4	4	4	4	4	4	4	4	4	5	2
49	2	2	2	4	3	3	5	4	2	3	2	3	1	5	4	5	5	3	4	2	1	5
50	2	2	2	4	4	5	3	4	3	4	3	4	4	3	2	2	3	2	3	4	5	2
51	1	1	2	4	4	4	4	4	4	4	3	4	3	4	4	4	4	4	4	4	1	2
52	1	3	3	5	3	3	4	4	1	2	2	3	3	5	4	4	4	5	5	3	1	5
53	2	2	2	4	5	4	5	5	3	2	2	2	1	5	5	5	5	5	5	5	1	3
54	2	2	2	4	5	5	5	5	3	1	1	1	1	5	5	5	5	3	5	1	3	1
55	2	1	1	3	5	5	5	5	1	1	1	5	1	5	5	5	5	1	5	1	1	2
56	2	4	3	5	5	4	5	4	2	1	1	3	3	5	5	5	5	5	5	4	2	4
57	1	3	3	5	5	5	5	5	2	2	5	2	3	5	5	5	5	3	5	2	3	2
58	1	4	3	5	4	4	4	4	4	4	4	3	4	4	4	4	5	4	5	1	4	5
59	2	2	2	4	5	5	5	4	4	3	3	5	5	5	5	5	5	5	5	5	1	1
60	1	1	2	5	4	4	5	4	4	5	5	5	5	5	3	3	4	5	4	3	4	4
61	2	3	2	5	4	4	4	4	2	2	2	4	4	4	4	4	4	5	4	1	5	2
62	1	3	1	3	4	4	5	4	3	3	3	4	4	4	2	3	3	5	3	5	5	2
63	2	2	1	3	4	4	4	5	5	4	4	4	4	4	4	4	4	3	4	4	5	2
64	2	2	2	7	4	4	5	4	3	2	2	3	2	3	4	4	4	4	4	1	5	4
65	1	1	2	4	5	5	5	5	5	5	5	5	5	5	5	5	5	5	5	5	4	5
66	2	1	2	5	5	5	4	4	4	5	4	3	3	3	4	4	4	5	5	4	5	4
67	2	4	3	5	5	5	5	5	2	2	5	5	5	5	4	5	5	5	5	2	1	4
68	1	4	3	5	5	5	5	4	5	5	5	5	5	3	3	3	3	5	5	1	3	5
69	1	4	3	5	5	3	3	3	3	2	2	5	5	3	3	3	4	5	5	3	2	4
70	2	1	2	3	4	3	3	3	3	3	3	3	3	3	3	3	3	3	3	4	1	1
71	2	2	2	5	4	4	4	4	4	4	4	4	4	4	4	4	4	4	5	5	3	2
72	1	4	3	5	4	4	4	4	3	4	4	4	3	4	4	4	4	5	4	1	4	2
73	2	2	2	4	5	4	4	4	4	4	4	4	4	4	3	4	3	4	3	1	1	3
74	1	2	2	5	5	4	4	4	1	2	2	2	3	4	4	4	4	5	4	3	5	3
75	1	2	2	4	5	5	5	5	3	2	2	3	3	4	3	4	4	5	5	2	3	4
76	1	3	3	5	4	3	4	5	2	3	3	3	3	4	4	4	4	4	4	3	5	4
77	2	2	2	5	5	5	3	4	4	4	4	3	3	3	3	3	3	5	3	3	4	5
78	2	1	2	7	5	4	5	5	4	4	4	4	4	4	4	4	4	4	4	4	5	2
79	2	4	3	5	5	5	5	5	5	3	3	3	3	3	3	4	4	4	4	4	2	3
80	2	3	3	7	5	5	4	4	4	4	4	4	4	4	4	2	2	2	2	2	2	3
81	2	1	2	4	5	5	5	5	5	5	5	5	5	5	5	5	5	5	5	3	2	3
82	1	1	2	4	5	5	5	5	1	1	5	3	1	5	4	3	4	2	5	5	2	4
83	1	1	2	4	5	5	4	5	5	4	4	5	4	5	4	4	5	5	4	4	4	3
84	1	4	3	5	4	4	5	5	4	3	4	4	4	3	5	3	5	4	5	2	3	2
85	2	1	2	4	5	4	4	4	4	4	4	4	4	4	4	4	4	4	4	2	1	1
86	1	2	2	5	5	5	5	5	5	5	5	5	5	5	5	5	5	5	5	2	5	3
87	2	4	3	5	3	5	5	4	3	2	3	4	5	5	1	3	4	5	4	2	4	2
88	1	2	2	7	5	4	5	4	3	3	4	3	3	5	3	5	5	3	3	2	5	4
89	1	2	2	4	1	1	1	1	1	1	1	1	1	2	1	2	1	1	2	5	1	3
90	1	1	2	4	5	5	5	5	1	1	1	1	1	5	5	5	5	5	5	3	3	5
91	2	3	3	5	5	5	4	5	2	4	3	2	2	5	5	5	5	5	5	2	2	1
92	1	2	2	4	5	3	5	3	4	4	5	4	4	4	4	3	3	3	3	1	5	5
93	2	2	3	7	4	4	4	4	3	3	3	4	3	4	5	4	4	4	4	3	2	3
94	1	4	3	5	5	5	5	5	1	1	5	1	1	5	5	5	5	5	5	3	3	5
95	1	4	3	5	5	5	5	5	1	1	1	1	1	5	3	3	3	3	3	3	2	3
96	2	1	2	4	4	4	3	3	3	3	3	4	2	3	3	3	3	4	3	2	1	4
97	1	2	2	4	5	5	5	5	1	1	1	1	1	5	3	3	3	3	3	1	3	3
98	2	4	3	5	3	5	5	5	1	1	1	5	5	5	5	5	5	5	5	1	1	1
99	1	2	2	4	5	5	5	4	3	2	3	2	2	5	5	5	5	5	5	4	5	3
100	2	1	2	4	2	2	4	3	3	3	3	3	4	3	3	3	3	3	3	1	5	2
101	1	4	3	5	5	5	5	5	5	5	4	5	4	5	4	5	4	5	5	5	1	3
102	2	4	5	5	4	4	4	4	2	3	3	3	4	4	4	4	4	4	4	4	3	5
103	2	2	2	7	3	3	4	2	2	3	2	4	4	3	3	4	3	2	4	4	4	5
104	2	2	2	4	3	4	3	4	3	4	3	4	3	4	3	4	3	4	3	1	5	4
105	2	1	2	4	4	5	3	3	3	2	4	3	3	3	3	3	3	3	3	1	1	2
106	1	2	2	4	5	5	5	5	5	5	5	5	5	5	5	5	5	5	5	1	1	1
107	2	4	3	5	5	5	5	4	3	3	3	4	3	3	3	3	4	5	4	5	3	2
108	2	2	4	5	5	5	4	4	3	4	4	5	4	5	5	4	4	4	4	3	4	2
109	1	2	2	4	3	2	3	3	3	3	4	3	3	4	4	3	4	4	4	4	5	3
110	2	1	2	7	3	4	4	4	3	4	3	4	4	4	4	4	3	4	3	1	5	3
111	1	2	3	5	4	4	4	4	3	3	3	3	3	3	4	4	4	4	4	2	4	3
112	2	4	2	7	4	4	4	4	4	4	4	4	4	4	4	4	4	4	4	2	1	2
113	1	3	3	5	4	5	4	4	3	3	3	3	4	3	5	5	5	5	5	2	4	2
114	2	1	2	5	5	5	5	5	2	2	3	4	4	4	2	5	4	5	5	2	4	3
115	1	2	2	5	5	5	5	5	5	5	5	5	5	5	5	5	5	5	5	3	4	3
116	1	2	2	4	5	5	5	5	5	5	5	5	5	5	5	5	5	5	5	3	5	3
117	2	2	1	1	5	5	5	5	5	5	5	5	5	5	5	5	5	5	5	5	4	2
118	2	1	3	5	4	5	4	4	4	1	1	4	4	4	3	3	2	5	3	5	2	3
119	2	3	3	5	5	5	5	5	5	4	4	3	5	5	5	5	5	5	5	5	5	4
120	2	3	2	6	5	5	5	4	4	3	5	1	1	1	3	5	3	5	3	4	3	5
121	1	2	2	4	4	4	3	4	3	2	4	3	4	4	4	4	4	4	4	5	1	2
122	2	1	1	3	5	5	5	5	5	4	4	5	4	5	5	5	5	5	4	5	3	1
123	1	3	4	5	5	5	5	5	5	5	5	5	5	5	5	5	5	5	5	3	5	3
124	1	4	3	5	3	3	3	3	3	3	3	3	3	3	3	3	3	3	3	3	3	1
125	1	3	3	5	4	4	4	5	5	5	4	5	4	5	5	4	4	5	4	5	4	1
126	2	3	3	5	2	3	4	2	3	3	2	2	3	1	1	1	1	1	1	1	4	3
127	1	1	1	4	2	3	2	3	4	2	4	3	4	4	5	5	4	3	4	2	1	5
128	2	3	1	7	4	4	4	4	4	3	3	3	4	4	4	4	4	4	4	2	3	4
129	2	2	3	4	2	3	5	4	2	5	5	5	5	5	2	5	5	5	5	5	5	3
130	2	3	3	5	4	4	4	3	4	4	4	4	4	4	4	4	4	4	4	5	5	5
131	1	2	2	4	5	5	5	5	4	4	3	3	3	5	5	5	5	5	5	5	1	3
132	1	4	3	5	5	5	5	5	5	5	5	5	5	5	5	5	5	5	5	1	3	4
133	2	3	3	5	5	5	5	5	5	5	5	5	5	5	5	5	5	5	5	4	5	2
134	2	3	3	5	4	4	4	4	2	2	3	3	3	4	3	4	4	4	4	1	3	2
135	2	3	3	5	4	4	4	3	3	3	4	3	3	5	5	5	4	5	3	5	3	5
136	2	3	3	5	1	4	5	5	1	1	1	1	5	5	5	5	5	1	5	1	2	3
137	2	2	4	5	5	5	5	5	1	1	1	2	1	3	4	5	5	1	3	1	5	4
138	2	4	2	7	2	2	4	3	3	3	3	3	4	2	3	5	3	5	5	5	1	5
139	2	2	1	5	3	3	5	5	5	3	1	2	5	5	5	5	5	2	1	5	1	5
140	2	2	4	5	3	2	4	3	5	1	4	1	5	3	2	1	2	4	1	4	3	3
141	2	2	4	5	2	1	1	1	2	5	2	3	1	2	3	5	4	5	5	1	3	3
142	2	4	1	5	2	2	5	2	1	5	3	2	3	2	5	5	2	1	5	1	1	1
143	2	4	1	4	4	3	3	3	2	5	2	4	5	2	1	1	2	5	3	2	2	4
144	2	2	1	5	1	2	4	5	4	1	1	5	1	5	4	2	4	2	1	5	4	5
145	2	3	1	4	5	5	3	3	3	1	5	4	5	5	4	2	1	4	1	5	3	3
146	2	4	5	4	5	4	1	3	2	2	4	4	5	2	4	4	5	3	1	1	3	3
147	2	2	2	6	3	1	1	5	5	3	1	2	3	5	1	5	4	5	1	3	5	2
148	2	2	4	3	1	1	4	2	3	1	2	1	5	3	3	2	1	4	5	3	3	5
149	2	2	1	5	5	5	5	2	4	5	1	5	3	3	5	5	4	4	5	1	1	2
150	2	4	5	5	1	4	2	2	1	2	4	1	5	3	4	5	4	2	2	4	4	5
151	2	4	5	3	1	3	2	2	5	2	1	5	1	5	5	1	3	1	2	3	4	3
152	2	3	2	4	5	3	4	4	3	3	4	4	5	3	5	2	1	3	2	5	2	5
153	2	3	1	3	5	2	2	5	4	2	5	3	1	5	5	5	2	1	1	1	4	3
154	2	2	1	5	2	3	1	3	2	3	5	2	4	1	5	4	5	4	2	1	2	2
155	2	3	1	3	4	1	1	4	3	2	4	3	5	1	1	5	4	5	3	5	2	4
156	2	2	3	3	4	4	2	2	3	5	1	3	4	4	2	5	3	3	3	1	1	3
157	2	2	2	3	2	1	3	1	2	2	3	3	3	5	4	5	2	5	1	3	5	1
158	2	4	3	3	2	4	1	4	3	3	3	3	1	5	1	2	2	2	4	5	4	5
159	2	4	2	7	1	3	1	3	5	5	1	2	1	2	2	1	2	1	4	2	3	2
160	2	3	2	6	5	2	5	5	4	4	4	4	2	3	1	1	3	4	3	4	5	4
161	2	2	2	3	2	5	4	3	5	5	4	1	5	3	1	3	3	5	4	2	4	2
162	2	2	1	5	4	3	3	4	4	2	3	2	4	3	2	1	5	4	4	5	4	5
163	2	3	1	5	3	4	5	2	4	5	4	1	4	1	1	2	4	5	2	5	3	5
164	2	3	4	5	1	4	4	2	4	4	2	4	5	2	4	3	1	5	2	4	5	4
165	2	3	1	1	5	3	1	3	4	5	4	5	1	5	2	4	3	4	2	4	4	1
166	2	3	4	6	1	5	5	1	2	3	3	4	3	2	3	5	1	1	3	1	2	5
167	2	3	1	5	4	1	1	3	5	2	3	3	1	1	5	1	4	4	4	4	5	4
168	2	4	2	2	4	5	5	1	1	5	1	3	3	4	5	5	5	1	5	4	4	5
169	2	3	4	3	5	2	3	5	3	2	4	4	1	1	5	4	5	3	3	3	4	4
170	2	4	3	4	2	3	3	2	1	3	4	5	3	1	3	1	2	1	5	2	2	5
171	2	5	5	4	3	5	1	3	1	4	3	4	2	1	3	1	4	2	4	2	5	3
172	2	3	3	3	4	2	5	2	5	2	4	1	1	3	4	5	2	5	4	1	4	1
173	2	3	2	3	5	2	1	4	1	5	5	2	1	5	5	3	3	2	4	5	1	1
174	2	3	1	5	1	3	1	2	3	4	2	4	4	3	5	5	5	5	4	3	5	4
175	2	2	1	5	3	1	5	1	2	3	4	4	2	4	4	4	2	1	5	5	1	4
176	2	3	2	3	2	3	4	4	1	1	5	5	4	5	2	2	1	3	1	4	1	5
177	2	3	1	7	1	2	1	3	3	2	3	4	5	3	2	1	4	1	5	5	4	2
178	2	3	3	7	4	3	2	4	2	5	2	4	4	2	5	2	2	1	3	3	2	3
179	2	5	1	2	2	1	3	3	2	4	2	5	3	4	5	3	1	2	5	1	2	2
180	2	2	1	5	2	2	1	1	1	4	2	4	3	4	4	5	3	1	1	2	2	2
181	2	3	2	3	3	3	3	4	1	1	4	3	2	5	2	4	5	2	2	2	2	1
182	2	5	1	3	3	5	4	5	2	4	3	5	2	2	4	1	1	2	3	2	2	2
183	2	3	2	6	3	4	2	4	2	4	1	4	3	4	4	3	1	5	1	1	5	5
184	2	2	1	5	2	1	4	4	1	1	3	5	3	4	5	4	1	4	4	4	5	1
185	2	3	3	3	4	3	5	2	2	1	1	4	4	4	1	1	2	5	4	4	5	4
186	2	3	2	7	5	2	2	3	1	2	2	5	2	1	4	1	2	1	4	1	5	5
187	2	5	1	3	2	2	4	3	4	3	2	3	2	2	4	3	3	4	2	4	1	4
188	2	5	3	7	2	2	1	2	1	4	4	3	5	5	2	2	2	4	1	5	4	3
189	2	3	1	5	4	3	5	1	3	3	2	4	3	5	3	3	1	4	1	3	4	2
190	2	5	2	2	4	3	5	3	5	3	4	2	1	4	5	1	3	5	1	4	1	4
191	2	3	2	7	1	3	5	4	1	3	3	1	2	5	4	2	2	5	5	2	3	1
192	2	3	4	3	2	4	5	5	1	5	4	1	2	3	5	4	5	2	4	2	4	4
193	2	2	2	7	4	3	3	5	1	3	5	5	1	3	1	1	1	2	3	2	2	1
194	2	2	1	7	4	3	2	5	1	3	3	5	5	2	2	2	5	4	3	4	1	3
195	2	3	3	6	3	2	4	3	1	5	1	2	1	5	5	1	5	3	5	4	3	1
196	2	5	3	3	5	2	4	2	4	1	3	5	4	4	2	2	4	3	5	2	4	2
197	2	5	1	4	5	5	2	4	3	4	2	3	2	3	3	4	4	1	3	3	4	3
198	2	5	5	7	2	3	3	2	4	3	5	4	1	4	3	1	4	3	5	2	3	4
199	2	3	1	5	1	4	3	2	1	4	3	2	1	1	4	4	3	5	4	1	2	2
200	2	2	1	5	4	1	3	5	5	3	2	4	4	5	2	5	1	3	2	3	5	4
201	2	3	1	3	4	2	1	1	5	1	4	4	4	2	4	2	2	4	5	5	2	4
202	2	3	3	5	4	3	4	5	3	1	5	5	3	3	2	3	4	5	4	4	5	4
203	2	3	3	5	1	2	4	2	5	1	5	5	1	1	3	1	4	5	4	5	4	2
204	2	3	1	3	1	2	5	4	2	2	3	1	5	4	4	2	3	1	2	4	4	5
205	2	5	3	5	3	1	1	4	4	5	5	5	1	4	1	5	4	4	4	2	2	5
206	2	2	1	3	3	4	3	3	2	2	4	1	2	5	5	3	2	4	2	3	1	5
207	2	3	4	4	2	5	4	1	1	4	1	4	1	1	3	5	4	2	4	2	1	3
208	2	2	3	7	4	3	4	5	3	1	5	4	3	5	2	1	5	3	2	4	5	2
209	2	3	4	5	5	2	4	1	4	2	5	2	5	3	4	3	3	1	2	1	1	2
210	2	2	3	4	1	2	1	4	5	5	5	4	5	1	5	2	5	3	2	3	3	1
211	2	3	1	5	2	3	3	2	2	4	2	2	5	5	5	2	3	2	4	5	5	5
212	2	3	1	7	3	4	3	3	4	4	1	1	5	3	1	2	1	4	3	3	3	2
213	2	5	1	3	5	3	5	1	2	2	4	1	2	1	4	4	4	1	2	5	2	3
214	2	2	1	3	4	2	3	1	3	3	2	5	2	3	1	4	3	3	4	2	5	4
215	2	2	1	3	3	2	3	1	4	4	1	3	3	2	2	1	1	2	4	4	1	2
216	2	3	2	3	1	4	5	3	4	1	2	3	1	4	3	3	3	3	1	1	1	1
217	2	3	1	3	4	5	3	1	3	5	2	1	4	5	3	4	3	5	1	5	2	5
218	2	3	1	5	4	1	4	4	4	5	5	1	4	5	5	3	1	5	2	1	4	3
219	2	5	5	3	4	5	2	3	5	1	2	2	3	3	4	4	5	2	3	4	5	3
220	2	3	1	4	4	1	5	4	1	4	2	4	1	5	1	1	4	2	4	1	4	3
221	2	3	4	5	4	5	3	3	3	1	3	1	4	4	1	4	2	1	2	3	3	3
222	2	2	2	5	4	1	4	4	2	2	5	3	4	2	2	4	3	2	4	2	3	3
223	2	4	1	5	3	4	2	3	4	2	4	3	3	2	5	3	2	3	5	3	1	1
224	2	4	2	3	4	4	2	3	1	5	2	4	3	5	1	1	1	1	4	4	3	5
225	2	3	1	3	2	2	5	5	5	3	5	3	3	4	5	4	3	3	1	3	1	3
226	2	5	2	5	4	3	5	4	4	5	4	2	3	2	1	2	2	5	1	1	3	1
227	2	3	4	7	4	1	3	4	2	3	1	3	1	4	1	4	1	1	4	1	4	3
228	2	4	2	3	3	5	5	3	5	3	4	2	3	1	3	4	1	1	4	4	3	2
229	2	2	2	4	5	5	5	2	2	4	2	5	3	4	3	5	1	3	4	3	5	3
230	2	5	1	7	1	2	3	1	4	1	2	5	3	5	3	1	5	5	5	1	5	4
231	2	5	2	2	5	4	3	4	4	1	3	2	3	3	5	1	4	4	1	2	4	1
232	2	5	2	7	3	1	5	5	5	2	1	3	3	2	4	2	1	2	1	5	1	1
233	2	3	3	5	5	5	2	2	2	3	4	5	3	5	4	4	5	3	3	4	4	2
234	2	5	5	5	5	1	3	5	2	3	1	2	4	2	2	2	4	4	1	5	4	2
235	2	2	3	5	1	1	3	5	3	2	5	1	4	5	1	4	3	1	1	4	4	1
236	2	4	1	3	3	2	5	2	1	4	5	4	2	3	5	5	3	4	4	2	5	4
237	2	4	1	6	4	3	1	3	3	3	5	3	1	2	5	1	5	2	2	3	1	1
238	2	3	3	5	2	1	1	4	3	2	3	2	1	2	2	3	1	4	4	3	1	1
239	2	4	3	5	1	2	2	4	1	3	5	2	1	1	2	1	1	2	5	1	2	5
240	2	3	3	3	3	3	1	2	2	1	2	4	4	1	4	4	1	4	4	1	1	4
241	2	5	2	2	2	5	2	4	1	4	5	5	1	4	1	4	5	1	3	5	4	1
242	2	3	1	3	1	3	4	5	5	2	4	4	4	4	3	5	2	4	4	1	1	2
243	2	2	2	3	2	3	4	4	3	4	1	4	4	3	4	4	2	4	4	5	2	1
244	2	2	2	6	2	2	1	2	3	5	4	1	5	3	4	1	1	4	4	3	2	5
245	2	5	2	3	5	5	4	4	5	3	1	2	2	3	4	1	3	1	5	2	4	4
246	2	4	3	3	5	3	1	1	3	5	4	4	2	1	5	1	5	4	5	3	2	5
247	2	5	3	6	4	2	5	2	4	5	1	1	1	3	2	2	4	4	1	4	5	2
248	2	4	2	7	2	2	3	2	2	1	5	2	4	1	2	5	5	5	4	5	2	2
249	1	4	5	7	3	3	2	4	2	1	4	5	2	1	2	4	4	1	3	5	4	2
250	1	3	1	3	4	2	1	5	2	2	1	1	4	1	4	3	3	1	4	3	1	2
251	1	2	3	4	1	2	5	2	1	4	2	5	4	4	2	3	4	1	5	5	5	1
252	1	4	5	7	2	1	3	5	5	3	2	3	2	4	5	1	2	5	4	3	1	1
253	1	4	5	3	5	3	4	5	1	1	5	1	4	3	5	3	2	1	2	2	2	1
254	1	2	1	5	2	1	1	3	5	1	1	2	2	1	2	2	3	1	2	3	3	2
255	1	4	1	5	5	3	1	5	1	2	3	5	4	5	4	1	4	3	3	3	1	4
256	1	2	1	6	5	5	1	4	3	5	5	2	4	4	2	5	1	1	4	5	1	1
257	1	4	2	7	1	3	3	5	3	5	5	1	4	5	4	5	4	2	2	3	1	5
258	1	3	1	1	5	2	4	4	3	2	3	4	5	2	2	1	4	4	5	4	1	1
259	1	2	2	7	5	1	5	5	5	2	4	4	4	4	4	2	2	1	1	2	3	5
260	1	2	1	7	3	5	4	5	5	5	3	5	3	3	5	2	4	3	3	3	3	3
261	1	4	1	2	5	1	3	1	1	5	3	2	3	4	4	1	5	4	3	5	1	2
262	1	4	2	7	2	5	3	2	1	3	1	1	5	2	4	2	4	3	1	3	2	5
263	1	2	1	3	5	3	3	3	5	5	1	3	5	1	3	4	1	2	4	2	3	4
264	1	3	2	5	3	1	1	5	3	2	3	3	5	5	2	5	4	5	2	3	5	1
265	1	3	1	4	3	2	5	5	2	3	4	2	5	2	2	4	3	4	5	5	1	2
266	1	2	1	1	1	2	5	3	3	4	1	2	1	5	3	4	3	4	1	5	5	5
267	1	4	1	4	3	5	2	1	2	1	4	1	2	1	3	5	2	3	2	5	2	5
268	1	3	1	2	1	5	3	2	5	2	4	5	5	3	2	2	4	2	3	2	3	2
269	1	3	4	7	3	4	5	4	4	4	3	1	2	5	5	3	1	5	3	4	4	1
270	1	4	2	6	5	2	5	4	5	3	4	4	2	3	4	1	5	1	5	3	3	1
271	1	2	3	4	1	2	4	1	4	1	3	3	2	4	4	5	4	5	5	5	3	1
272	1	2	2	3	5	2	3	1	2	2	1	5	2	4	4	2	1	2	5	1	2	3
273	1	3	2	5	2	1	2	5	1	4	1	5	2	3	1	4	2	1	2	1	1	3
274	1	3	1	5	1	1	2	5	4	4	4	2	5	1	4	3	3	5	3	5	3	1
275	1	2	1	5	1	4	1	2	4	3	2	3	1	3	2	4	5	1	1	2	2	4
276	1	3	1	5	5	4	5	3	3	1	4	3	3	4	5	1	2	3	4	2	5	2
277	1	2	2	5	3	3	5	3	1	1	5	3	5	1	1	2	5	5	2	2	2	4
278	1	2	3	3	1	3	3	3	2	3	1	2	4	5	4	4	2	5	1	4	5	3
279	1	3	3	7	3	5	2	2	2	1	1	2	4	4	4	4	5	3	4	3	2	1
280	1	3	1	2	4	4	3	2	1	4	5	3	5	4	2	5	4	3	2	2	2	3
281	1	4	5	6	4	1	5	5	2	4	5	5	5	1	5	1	3	3	4	1	2	1
282	1	3	4	6	3	5	2	4	1	3	2	3	4	4	2	2	2	5	4	5	4	2
283	1	4	2	3	3	5	5	2	1	4	1	3	2	3	2	1	2	2	3	2	1	3
284	1	2	1	3	4	3	5	1	3	2	3	1	2	2	4	1	4	1	3	1	1	2
285	1	4	2	3	5	5	1	5	2	4	5	1	4	3	4	5	5	3	3	1	2	3
286	1	2	1	3	3	1	2	5	4	3	1	5	1	5	4	5	4	2	1	3	3	1
287	1	4	3	3	5	3	4	1	3	5	1	2	5	5	2	2	4	3	4	1	4	2
288	1	3	1	5	1	2	3	1	1	4	1	5	2	3	4	1	1	1	2	3	1	2
289	1	3	4	4	2	5	3	5	2	2	5	5	5	3	2	4	4	5	2	3	2	3
290	1	3	1	4	1	3	5	3	1	3	4	3	2	3	2	4	4	2	4	2	3	3
291	1	2	2	4	3	1	1	1	2	1	4	3	5	3	1	5	1	4	5	4	5	4
292	1	4	2	3	3	5	2	5	3	5	1	1	4	4	1	4	4	5	3	3	4	4
293	1	4	2	3	4	4	3	1	4	4	4	2	4	3	3	2	5	1	4	4	1	3
294	1	3	1	2	1	5	4	4	2	3	5	4	4	5	4	4	2	2	3	2	4	4
295	1	3	1	2	1	3	5	2	5	3	2	2	4	4	4	1	4	4	4	2	4	5
296	1	2	2	4	5	3	4	4	2	5	4	3	3	5	4	2	1	4	5	5	5	4
297	1	4	1	3	3	4	4	3	2	4	5	2	3	1	1	4	3	5	4	5	1	2
298	1	2	1	5	4	2	4	2	2	2	1	4	4	5	2	4	5	3	1	5	5	4
299	1	3	1	2	2	1	1	1	5	1	3	4	1	5	5	4	2	5	1	4	2	2
300	1	3	3	3	2	1	2	4	2	5	1	4	2	1	2	4	1	2	1	5	5	3
301	1	3	1	5	5	5	5	5	1	5	2	1	2	3	4	4	3	3	2	4	5	2
302	1	3	1	5	3	1	3	2	3	2	5	2	1	1	1	4	5	5	5	3	5	3
303	1	2	2	6	4	4	2	5	3	4	2	5	2	2	5	2	2	3	5	3	3	2
304	1	2	1	5	1	5	3	1	4	1	3	5	5	2	3	4	2	1	4	4	5	5
305	1	2	3	3	3	1	2	1	1	3	4	3	1	2	5	3	1	5	5	5	2	1
306	1	2	2	2	3	4	2	5	3	4	5	4	1	2	1	4	1	2	2	2	2	5
307	1	2	2	7	2	4	5	4	4	2	2	3	2	5	2	2	5	2	4	3	2	4
308	1	2	1	5	5	5	2	3	3	5	1	1	3	4	2	3	1	3	1	5	1	1
309	1	3	1	5	5	2	3	1	4	1	1	1	1	4	3	1	1	2	5	3	5	4
310	1	3	3	3	3	1	2	3	3	4	3	1	4	3	1	1	5	2	2	5	4	4
311	1	2	3	3	5	1	5	5	1	3	5	2	5	2	5	2	1	3	5	3	3	1
312	1	2	1	3	1	5	2	2	4	3	3	2	4	1	3	3	5	4	5	5	4	4
313	1	3	3	6	1	5	2	5	5	1	3	4	2	4	5	4	2	5	3	5	3	2
314	1	4	2	3	1	5	3	2	3	3	4	3	5	2	4	1	5	3	5	3	5	3
315	1	4	2	6	2	5	5	5	3	2	3	4	4	5	5	1	4	5	2	1	1	2
316	1	2	1	3	4	4	4	3	1	3	4	5	3	1	1	4	1	2	2	3	3	2
317	1	2	1	4	3	1	1	5	3	4	2	2	3	1	4	2	1	1	4	4	2	2
318	1	2	2	5	1	5	4	5	3	4	5	4	2	2	4	2	2	4	1	5	1	4
319	1	2	3	6	5	4	5	1	5	3	2	3	5	5	3	1	1	2	5	4	2	3
320	1	4	3	3	5	3	5	3	1	2	2	4	2	5	2	2	3	4	4	4	3	1
321	1	2	2	4	1	4	1	5	1	2	1	4	1	4	1	3	5	1	1	4	4	2
322	1	3	2	4	5	3	4	2	4	4	3	1	1	5	5	1	3	3	1	5	4	4
323	1	2	3	3	5	4	5	1	3	2	5	1	1	2	2	3	1	2	3	4	5	1
324	1	4	5	5	1	3	4	4	2	2	1	4	1	5	4	3	3	3	2	4	5	2
325	1	4	1	5	5	3	4	1	5	5	2	3	5	2	1	3	1	3	5	1	4	3
326	1	2	1	1	3	3	5	2	5	1	1	3	5	1	5	1	2	2	2	4	5	4
327	1	4	5	3	3	2	4	5	1	4	5	1	1	3	4	4	4	2	2	2	2	1
328	1	2	1	5	1	5	4	1	2	1	2	2	4	4	5	3	3	4	2	5	5	5
329	1	2	1	3	4	3	1	3	3	3	5	1	4	3	3	4	2	3	3	2	2	3
330	1	3	3	3	5	5	2	3	5	5	3	5	5	4	5	1	2	4	2	2	4	1
331	1	3	1	3	4	4	2	1	3	3	1	5	4	5	4	5	5	4	4	3	1	3
332	1	4	2	3	4	4	2	3	4	2	2	3	3	1	4	3	2	1	3	5	4	5
333	1	2	1	5	5	5	5	4	2	5	3	4	5	5	4	3	5	2	3	2	1	5
334	1	2	1	3	4	3	3	1	4	4	5	1	3	2	5	4	4	3	5	4	2	4
335	1	2	2	7	3	3	3	4	4	2	2	3	4	5	4	3	4	3	4	1	1	2
