# Supplementary material for: A comparative study of environmental responsibility behavior in ecotourism from the perceptions of residents and tourists: A case of Qilian Mountains National Park in China
Source: PLoS One. 2023 Feb 24;18(2):e0281119. doi: 10.1371/journal.pone.0281119 (PMC9956658; doi:10.1371/journal.pone.0281119)
Supplement: S2 File — (XLSX) [file pone.0281119.s002.xlsx]

## Sheet: Sheet1
No.	Gender:	Age	Educational level	Occupational	1.Ecotourism promotes the protection of local natural resources and environment	2.Ecotourism raises environmental awareness among residents and governments	3.Ecotourism generates more domestic waste	4.Qilian Mountain National Park has a strong ecological protection	5.The current state of development of ecotourism in Qilian Mountains National Park is satisfactory	6.The government has invested more supervision in ecological environment governance	7.The existing laws and regulations on ecotourism and environmental protection are robust	8.Some residents who participate in tourism only pay attention to economic income and do not care about ecological protection	9.Some residents do not follow the environmental protection rules and orders of Qilian Mountain National Park	10.Residents will participate in environmental protection activities in ecological scenic spots	11.The uncivilized behavior of residents will seriously affect the ecological environment	12.Residents will take the initiative to clean up the garbage in the ecological scenic area	13.Residents will discourage or stop tourists from non-environmentally friendly behavior	14.Tourists protect the ecological environment during the tour	15.Tourists keep the environmental rules of the ecological scenic spot during the tour	16.Tourists will provide advice to relevant departments in a timely manner when they discover environmental problems during the tour	17.Tourists actively promote the concept of environmental protection during the tour	18.Tourists will follow relevant environmental protection advice during the tour
1	1	2	1	3	3	3	4	3	5	5	5	4	4	3	3	4	4	4	3	2	5	3
2	1	5	2	3	4	3	4	4	3	4	2	3	4	4	4	5	4	4	4	5	5	1
3	1	2	1	4	2	3	2	1	1	1	3	1	2	4	4	4	3	3	4	2	5	2
4	1	2	1	3	1	1	1	1	3	3	3	4	4	3	3	2	3	3	2	3	2	3
5	1	2	1	3	5	5	5	3	1	1	2	3	3	5	4	5	5	5	3	1	4	5
6	1	2	1	4	4	3	4	3	2	2	2	3	2	5	4	5	3	3	5	2	4	4
7	1	2	2	4	4	4	4	5	3	2	3	4	3	5	3	5	5	4	3	3	1	4
8	1	2	1	4	3	4	4	3	2	2	3	1	1	1	3	2	2	3	1	2	1	3
9	1	2	1	4	4	4	4	4	2	3	1	3	1	4	4	4	4	4	4	2	3	2
10	1	2	2	3	3	3	4	3	2	3	2	3	1	3	3	3	3	4	3	4	5	2
11	1	2	1	4	3	3	2	3	3	3	3	2	3	4	5	3	5	3	4	4	4	4
12	1	2	1	4	2	2	1	2	2	3	1	3	2	5	3	4	5	5	5	2	3	1
13	1	5	2	3	5	4	4	5	1	1	1	1	1	4	5	4	4	5	4	1	5	1
14	1	2	1	2	4	4	4	4	2	2	1	2	1	3	4	3	4	2	4	2	4	3
15	1	1	1	4	5	5	3	4	1	3	1	3	3	1	2	3	3	3	1	4	1	3
16	1	2	1	4	4	4	4	4	1	1	3	1	2	4	4	4	3	5	5	1	4	5
17	1	5	2	3	3	3	3	4	2	3	1	3	2	4	5	4	4	4	4	2	1	3
18	1	2	1	3	4	4	3	4	4	4	5	5	3	4	3	4	4	5	4	2	5	3
19	1	2	1	4	3	3	4	4	1	1	1	1	3	1	2	2	2	3	1	5	5	2
20	1	2	1	7	4	3	5	4	4	5	4	4	3	3	4	3	4	2	4	5	4	4
21	1	2	3	3	5	5	5	4	1	1	1	3	3	4	3	5	4	3	5	5	5	3
22	2	5	2	3	4	5	5	4	2	2	3	2	2	4	4	4	3	5	3	3	1	2
23	1	2	1	3	4	5	5	5	2	1	1	1	2	5	5	3	4	5	5	5	4	5
24	1	2	1	4	3	3	3	4	2	2	2	3	1	5	4	4	3	5	4	4	5	2
25	1	2	2	3	5	5	5	5	2	2	2	1	2	4	5	5	3	4	4	1	1	4
26	1	2	1	4	4	3	5	4	4	4	3	4	4	2	1	2	1	2	2	4	1	1
27	1	2	1	4	4	4	3	4	3	2	4	3	2	4	3	5	4	5	4	1	2	1
28	1	2	1	4	5	3	4	3	3	3	3	3	2	5	5	3	4	3	5	5	5	3
29	1	2	1	4	3	3	2	4	1	3	3	2	1	2	2	2	2	2	2	1	1	5
30	1	3	1	3	4	3	4	5	3	3	4	4	2	5	5	4	4	5	5	4	2	1
31	1	2	3	4	3	3	2	2	2	1	1	2	2	2	2	2	2	3	3	3	2	2
32	1	2	1	4	5	5	4	5	3	3	3	3	2	2	2	2	3	1	2	4	2	5
33	1	1	1	4	4	4	5	3	2	2	3	2	3	1	3	1	3	1	1	2	5	5
34	1	2	2	3	3	2	3	2	3	3	3	2	3	4	4	4	3	4	3	1	3	4
35	1	2	3	3	4	4	5	5	5	5	4	4	5	4	4	3	4	5	5	2	3	1
36	1	1	1	4	4	3	4	3	2	2	1	2	1	4	5	3	4	5	5	3	1	1
37	1	2	2	4	4	4	3	3	3	2	3	3	2	4	4	4	5	3	3	5	3	1
38	1	2	1	4	4	4	4	4	2	2	2	2	3	3	3	3	4	3	3	5	5	1
39	1	2	2	3	3	2	2	3	1	1	1	2	1	5	5	3	3	5	5	4	4	5
40	1	2	1	4	3	3	4	2	2	2	3	1	3	2	3	3	3	3	3	5	5	1
41	1	2	2	4	4	4	3	5	2	2	2	1	2	3	2	3	3	3	4	2	3	2
42	1	3	2	7	5	3	5	5	3	3	2	4	3	5	4	4	4	3	5	1	1	4
43	1	2	1	4	5	5	5	5	2	2	3	3	3	5	4	3	3	5	3	1	2	1
44	1	2	1	4	4	4	5	4	2	1	2	3	2	1	3	1	3	1	2	5	5	2
45	1	2	1	4	3	3	4	2	1	3	2	1	1	4	4	4	4	5	4	2	5	2
46	1	2	1	4	5	5	3	5	3	4	4	2	3	4	4	4	4	3	5	4	5	4
47	1	2	3	4	4	4	5	4	1	1	1	1	2	4	4	5	3	4	5	3	5	3
48	1	4	1	2	5	3	4	5	2	1	3	1	2	4	4	3	5	4	3	5	2	5
49	1	2	1	3	5	3	5	5	4	5	3	3	4	1	3	3	1	3	1	3	5	1
50	1	2	1	4	1	3	1	1	5	5	5	5	5	5	4	5	5	3	4	2	5	5
51	1	1	1	3	1	1	1	1	2	2	3	2	3	4	5	5	4	4	4	4	5	3
52	1	2	1	7	2	2	1	1	1	3	3	2	1	1	2	2	1	2	1	4	5	3
53	1	2	1	2	4	5	3	4	1	2	1	2	1	5	5	3	4	4	3	1	1	4
54	1	2	1	4	4	3	4	3	1	1	2	3	3	2	2	3	2	2	1	1	1	1
55	1	2	2	3	5	5	5	5	3	2	3	3	2	2	1	1	1	1	1	1	4	1
56	1	2	2	3	4	3	5	4	2	2	1	2	3	1	1	1	1	1	1	3	2	4
57	1	2	1	4	4	4	5	5	2	3	2	2	2	5	5	5	3	4	4	3	3	4
58	1	2	1	4	4	4	4	5	3	3	4	2	4	2	2	2	1	1	1	4	2	5
59	1	1	1	4	2	1	3	3	2	3	3	1	2	3	3	3	3	3	3	2	1	3
60	1	2	1	4	1	3	1	1	3	3	3	3	2	1	1	1	3	1	1	3	2	5
61	1	2	1	4	3	2	4	3	2	1	2	2	1	3	3	3	3	3	4	4	5	4
62	1	2	1	3	4	4	4	3	3	2	3	3	3	4	3	4	5	4	3	5	1	5
63	1	2	1	4	4	5	4	3	2	1	3	1	1	5	5	5	5	5	5	1	5	3
64	1	2	1	4	3	2	3	3	1	2	1	2	2	4	4	4	3	3	5	3	2	3
65	1	4	1	1	3	4	4	3	1	3	1	1	3	5	5	5	4	5	3	1	1	1
66	1	1	1	3	3	3	3	3	1	3	2	3	1	3	3	2	2	4	2	5	5	3
67	1	3	1	7	4	3	4	3	1	3	1	3	2	1	2	1	3	1	2	4	5	4
68	1	1	1	4	2	3	2	2	2	2	1	3	3	4	4	4	5	5	4	3	4	4
69	1	2	1	1	5	5	5	4	4	3	5	3	3	2	2	2	2	2	2	1	1	2
70	1	2	1	4	5	3	3	5	2	2	1	3	1	2	1	1	1	3	3	4	2	2
71	1	3	2	3	4	5	5	4	3	4	4	4	3	4	4	4	4	5	3	2	3	3
72	1	1	1	4	2	3	1	2	2	3	3	3	1	4	5	4	4	4	3	1	5	3
73	2	2	1	4	4	4	3	5	4	5	4	5	4	4	4	4	5	3	4	2	1	3
74	2	1	1	3	4	3	4	3	2	3	2	3	2	4	4	4	3	4	4	3	5	3
75	2	3	1	3	5	4	5	3	4	4	4	4	5	4	4	5	4	5	5	2	5	5
76	2	2	1	4	4	5	3	5	1	2	1	1	2	1	1	2	2	1	1	3	2	4
77	2	2	1	4	3	3	3	2	3	3	4	2	3	5	3	3	5	5	4	1	3	3
78	2	2	1	4	3	3	3	4	1	1	1	1	1	4	5	4	4	4	4	3	5	5
79	2	2	1	4	5	5	4	5	2	2	2	3	3	4	4	5	4	3	5	1	5	1
80	2	1	1	4	3	4	2	3	2	3	2	1	2	3	3	3	4	3	2	4	4	1
81	2	3	1	3	4	4	4	4	3	2	3	4	2	4	5	3	4	3	4	4	5	1
82	2	2	1	4	4	3	3	3	5	5	5	4	5	5	5	4	5	5	4	4	5	4
83	2	1	1	4	3	3	3	2	3	4	3	4	3	4	4	4	4	4	4	1	5	4
84	2	5	2	3	5	5	5	3	2	1	2	3	1	5	5	4	3	5	3	2	2	3
85	2	2	1	4	5	5	5	4	3	3	3	3	3	5	4	3	3	5	5	4	1	3
86	2	3	2	4	5	5	4	3	1	1	2	2	1	4	3	4	4	4	3	5	5	5
87	2	2	1	4	4	5	5	4	3	3	3	3	4	5	4	4	5	4	3	4	2	5
88	2	3	3	3	2	1	3	2	1	1	1	1	1	4	4	4	4	4	3	3	1	3
89	2	1	1	3	5	3	5	3	1	2	3	2	1	4	3	4	3	5	4	4	2	1
90	2	2	1	4	4	4	4	3	4	4	3	3	4	5	5	4	3	5	4	3	2	1
91	2	2	1	4	4	4	5	4	1	1	3	2	3	4	4	4	4	5	5	3	3	2
92	2	3	1	3	5	5	4	4	2	3	1	2	2	4	3	5	4	3	4	5	4	3
93	2	3	1	3	4	4	4	4	4	4	4	4	5	5	3	4	5	3	5	5	1	2
94	2	2	1	4	4	3	4	3	3	3	3	3	3	3	2	3	3	3	3	3	5	4
95	2	2	1	1	4	4	4	4	3	2	2	3	3	4	4	3	3	5	4	5	3	2
96	2	2	1	4	1	3	2	3	3	3	4	3	2	5	3	5	4	5	5	4	1	2
97	2	2	1	4	5	3	3	5	3	4	3	3	3	4	3	4	5	4	3	4	3	3
98	2	1	1	3	1	1	3	2	2	3	2	1	2	5	5	3	4	4	5	1	1	4
99	2	3	3	7	3	4	3	4	2	2	1	2	2	4	4	3	4	3	5	2	4	3
100	2	5	2	3	2	1	3	2	2	2	3	2	3	5	5	4	5	4	5	4	4	1
101	2	3	1	3	2	2	1	2	4	4	4	5	4	4	3	4	3	4	3	5	4	4
102	2	1	1	3	4	5	5	3	3	4	3	3	2	5	5	5	5	5	4	2	5	1
103	2	3	1	3	2	2	2	1	1	1	1	3	3	3	4	4	3	2	2	4	4	4
104	2	2	1	4	3	3	4	2	1	1	2	2	3	3	3	4	3	3	2	1	1	3
105	2	3	2	3	1	2	3	2	1	1	1	1	2	3	2	2	2	2	2	4	4	3
106	2	2	1	4	5	3	3	4	3	4	2	3	4	2	3	1	2	2	3	1	4	2
107	2	1	1	3	5	4	4	4	2	2	2	2	2	1	2	1	1	1	2	2	3	1
108	2	2	1	4	5	4	5	3	1	2	1	1	1	3	3	3	2	3	4	1	3	3
109	2	2	1	4	4	3	5	3	3	2	3	4	2	5	5	5	5	4	4	1	2	1
110	2	2	1	1	4	4	4	4	3	4	2	3	4	3	2	4	4	4	3	4	4	1
111	2	2	1	1	4	4	4	4	2	2	2	2	2	5	5	5	5	3	5	5	3	4
112	2	3	1	3	2	2	2	2	2	2	2	2	3	3	3	3	4	4	3	5	2	2
113	2	5	2	3	1	3	2	1	5	4	5	3	3	2	2	2	2	3	1	2	3	4
114	2	3	2	3	2	2	3	1	1	1	1	2	1	3	3	4	2	3	2	5	1	5
115	2	5	2	3	4	5	4	4	2	2	3	1	2	2	2	1	2	2	2	1	5	5
116	2	2	1	4	5	5	3	4	3	2	2	3	4	4	3	5	4	4	4	2	5	2
117	2	3	1	3	2	2	3	2	2	3	2	2	2	5	5	3	3	3	3	4	3	2
118	2	2	1	4	4	4	4	3	4	4	4	3	4	4	4	4	4	4	5	2	3	4
119	2	3	3	3	5	4	5	4	2	2	2	1	2	3	3	4	3	2	3	5	5	4
120	2	2	1	4	2	2	1	2	4	4	4	4	4	4	4	4	4	5	4	2	3	2
121	2	2	1	4	3	3	3	4	5	5	3	3	4	4	3	3	4	4	4	4	2	1
122	2	2	1	4	4	5	3	5	3	2	2	2	4	1	2	2	1	2	2	4	4	4
123	2	3	2	3	4	4	5	4	2	3	3	2	2	4	4	5	4	4	4	3	2	5
124	2	3	1	3	5	5	4	3	2	2	2	3	1	4	4	3	4	4	4	5	2	2
125	2	3	3	7	2	2	1	2	1	2	1	2	3	4	4	4	4	3	5	4	4	5
126	2	3	1	3	1	2	2	3	2	2	2	2	1	4	4	4	4	3	4	4	3	1
127	2	3	1	3	4	4	3	4	2	1	2	3	2	5	5	5	3	5	3	3	2	5
128	2	2	1	4	4	3	4	4	2	1	2	2	2	5	5	4	3	5	4	3	5	1
129	2	2	1	4	3	4	4	3	2	3	1	2	2	3	2	3	4	3	4	3	1	4
130	2	2	1	1	4	3	3	4	3	3	4	4	3	4	4	3	5	5	5	3	2	1
131	2	3	1	2	4	4	4	3	3	4	4	2	3	4	4	4	5	5	4	3	3	1
132	2	3	2	7	4	5	3	5	2	2	2	1	3	4	5	3	4	5	3	3	1	2
133	2	2	1	4	3	4	3	2	3	3	3	3	4	2	1	2	1	2	2	3	1	2
134	2	3	1	3	2	2	3	2	1	1	1	3	2	3	2	3	3	3	3	2	4	5
135	2	2	1	4	4	4	3	4	3	4	2	4	3	1	1	1	1	3	2	1	1	4
136	2	3	3	3	4	5	4	5	1	1	1	1	2	5	5	4	4	3	5	5	2	5
137	2	2	1	4	1	2	1	1	3	2	3	2	3	4	3	4	4	3	3	5	3	4
138	2	2	1	4	4	4	4	5	1	3	2	3	1	4	5	4	4	4	3	2	2	3
139	2	2	1	4	2	4	4	3	3	5	5	5	4	3	4	4	4	3	2	1	5	2
140	2	2	1	4	5	4	4	3	4	4	3	4	4	3	5	4	4	4	3	2	5	3
141	2	2	1	4	4	5	4	3	4	3	4	4	3	4	4	4	4	5	4	5	2	2
142	1	1	2	1	1	5	5	4	1	1	1	2	4	4	1	2	1	4	3	2	1	3
143	1	1	1	1	5	1	2	4	3	2	2	4	1	3	3	5	2	3	1	3	3	5
144	1	1	1	7	5	2	1	2	1	5	5	5	5	4	3	5	2	3	3	2	1	2
145	1	1	1	5	5	5	3	1	1	4	5	4	2	3	1	3	1	1	3	3	5	4
146	1	1	1	3	5	1	3	2	4	2	3	1	1	2	3	4	5	2	5	1	4	4
147	1	1	1	4	3	2	5	3	1	4	2	1	2	4	3	4	2	3	4	3	3	3
148	1	1	1	3	1	2	3	5	2	4	1	2	3	1	2	1	5	4	1	1	1	5
149	1	1	3	1	1	1	2	2	4	3	1	5	1	4	2	2	5	3	5	2	5	5
150	1	1	2	4	3	2	2	5	2	4	3	1	3	3	4	3	2	3	3	4	4	1
151	1	1	1	1	2	1	3	5	2	5	5	3	4	3	4	4	1	1	3	2	4	4
152	1	1	3	4	5	5	2	4	1	3	4	2	4	5	2	3	3	2	1	3	4	3
153	1	1	3	3	1	5	1	2	4	1	3	1	4	4	3	5	3	5	3	2	4	5
154	1	1	2	3	5	2	1	4	3	1	3	3	4	3	2	4	4	3	2	1	3	5
155	1	1	1	3	4	2	1	4	3	1	1	1	1	3	5	3	3	3	5	1	3	5
156	1	1	1	4	4	1	1	1	5	2	4	1	4	5	5	5	5	3	5	4	5	3
157	1	1	1	5	3	4	3	3	2	1	1	1	2	4	2	5	5	4	5	2	2	4
158	1	1	3	3	3	1	4	5	2	4	5	5	4	5	4	2	4	4	2	4	5	1
159	1	1	3	3	5	5	5	4	5	4	3	5	3	2	4	1	5	2	2	5	1	5
160	1	1	1	3	1	2	3	1	5	5	2	4	2	5	4	1	5	5	3	2	1	3
161	1	1	1	4	5	4	5	2	3	4	2	5	2	5	1	2	3	2	5	2	5	2
162	1	1	1	4	1	3	1	1	3	3	3	3	1	2	5	1	1	1	5	1	4	4
163	1	3	2	1	2	2	4	3	1	3	1	3	3	5	4	1	1	1	1	5	2	1
164	1	2	1	1	2	1	4	3	2	5	5	3	1	4	2	5	3	1	3	1	2	1
165	1	3	3	3	1	5	3	3	1	1	3	5	5	2	3	1	2	5	4	4	2	2
166	1	2	1	4	1	2	3	2	4	3	2	5	1	4	5	4	4	3	1	3	3	2
167	1	2	2	4	2	5	4	3	3	3	1	2	5	1	3	5	4	5	4	1	2	4
168	1	3	1	2	3	3	2	5	5	2	5	1	3	1	5	2	3	2	5	4	4	2
169	1	3	3	3	4	3	5	5	2	4	3	1	5	1	3	1	1	4	1	2	3	2
170	1	3	2	3	2	3	2	3	1	1	3	5	1	4	5	5	4	3	2	4	5	2
171	1	3	1	4	2	4	5	3	5	1	3	3	5	2	1	4	1	1	2	1	1	1
172	1	4	1	3	1	3	3	5	5	3	4	2	2	5	3	1	1	1	5	1	5	5
173	1	3	4	4	1	1	2	1	5	5	4	2	1	5	2	2	4	4	2	2	1	3
174	1	2	2	2	1	5	4	4	3	4	4	3	2	4	1	3	1	2	2	1	5	4
175	1	3	4	4	2	4	5	1	2	3	2	2	5	5	2	4	5	3	3	3	1	5
176	1	2	1	3	5	5	4	2	5	2	3	3	3	5	3	2	1	3	1	5	1	1
177	1	3	1	2	3	4	2	1	1	1	5	1	5	4	4	3	2	4	4	1	2	1
178	1	4	2	2	2	1	1	2	5	4	4	1	2	4	1	3	4	5	1	2	4	1
179	1	2	1	1	5	2	1	1	4	3	3	4	2	5	4	1	5	2	5	3	1	1
180	1	3	1	4	2	2	1	5	3	5	1	1	3	3	1	5	1	2	2	5	1	5
181	1	3	4	5	2	5	3	2	1	2	2	5	4	3	3	4	3	5	5	2	5	3
182	1	2	1	4	1	5	1	3	2	2	5	2	4	5	3	4	3	1	5	5	1	2
183	1	2	1	4	1	1	1	5	5	1	4	3	2	5	4	1	3	5	1	1	1	4
184	1	2	2	3	1	4	2	5	3	1	3	2	3	5	2	4	4	1	3	5	3	3
185	1	2	1	4	1	1	4	4	5	1	4	2	2	2	5	3	2	1	1	1	4	2
186	1	3	1	3	1	4	5	2	4	3	5	2	4	2	4	3	4	4	3	4	2	2
187	1	4	2	5	4	1	2	1	2	4	3	4	1	3	2	2	5	3	5	4	2	5
188	1	3	3	3	1	5	4	1	1	2	3	5	2	4	1	1	5	1	3	1	2	3
189	1	4	3	4	3	1	4	4	4	3	3	4	5	5	5	2	1	1	3	2	2	2
190	1	2	2	4	4	5	2	3	2	1	1	3	4	1	5	4	5	5	2	1	1	3
191	1	2	3	4	3	5	2	2	3	1	2	2	5	2	2	4	5	5	1	5	2	3
192	1	4	1	1	2	4	5	5	3	3	2	3	5	4	3	2	1	5	2	5	3	2
193	1	4	1	6	2	5	1	4	4	5	1	5	5	4	4	1	3	3	1	2	5	1
194	1	3	3	4	4	3	1	1	5	5	3	5	1	3	5	3	3	2	2	5	5	2
195	1	2	2	2	2	2	2	4	4	3	2	4	3	3	2	1	5	1	1	3	5	4
196	1	3	2	1	2	3	4	3	1	4	2	2	3	2	4	1	5	5	4	5	3	4
197	1	3	3	5	4	2	3	5	1	3	4	5	5	1	1	5	1	4	5	2	4	3
198	1	2	2	4	4	5	5	5	1	4	2	1	1	4	1	1	3	1	1	3	5	4
199	1	2	3	4	1	4	4	3	4	4	5	5	5	2	5	2	3	1	4	5	3	3
200	1	2	1	6	5	1	2	5	4	1	2	3	4	5	3	2	4	4	3	4	5	1
201	1	3	1	4	4	4	1	4	3	1	3	4	2	4	2	4	1	5	1	1	3	5
202	1	2	2	4	1	5	4	5	5	3	3	4	2	1	3	1	1	5	1	1	1	4
203	1	3	1	3	5	4	1	5	5	2	5	3	1	5	3	5	2	1	4	4	3	1
204	1	3	1	4	5	2	2	1	2	4	5	3	5	3	1	4	1	5	4	4	3	1
205	1	2	1	4	1	5	4	2	1	5	2	2	1	1	1	3	5	2	5	3	2	5
206	1	2	2	3	4	5	3	3	2	1	3	1	2	1	2	1	2	4	4	5	5	5
207	1	3	4	1	2	2	4	3	3	2	4	5	3	4	3	1	1	2	4	5	5	2
208	1	3	3	4	4	4	4	3	2	2	5	3	2	5	5	3	3	4	2	1	3	2
209	1	2	1	4	3	4	2	2	1	3	3	1	3	2	1	4	2	3	5	2	3	3
210	1	3	1	4	3	3	2	4	1	5	4	3	3	1	4	3	4	5	3	1	4	1
211	1	3	3	5	4	1	2	2	5	2	2	5	3	2	1	5	2	2	1	4	2	5
212	1	2	3	3	3	2	2	1	1	4	3	3	3	1	5	5	3	1	5	2	5	3
213	1	3	1	5	5	4	2	4	1	2	3	4	2	1	3	5	3	1	5	3	4	2
214	1	3	1	2	5	1	5	2	1	1	2	2	1	2	4	4	2	5	5	5	4	1
215	1	2	2	4	3	3	2	5	3	2	4	1	5	2	3	5	5	1	3	4	3	1
216	1	3	3	4	1	4	5	2	4	2	4	3	5	4	2	2	5	1	1	5	2	4
217	1	2	2	4	1	2	1	3	3	5	4	2	5	2	3	4	3	3	5	5	3	5
218	1	2	1	3	4	3	5	1	4	3	3	5	2	3	5	4	1	1	1	2	5	3
219	1	3	3	4	1	1	5	1	3	1	2	2	4	4	2	1	1	3	2	5	1	3
220	1	2	1	1	2	4	5	1	1	3	5	5	2	4	1	3	5	1	2	3	1	5
221	1	3	1	4	1	1	5	1	2	3	4	2	3	3	2	2	1	2	1	4	3	1
222	1	3	4	4	4	3	2	2	2	2	3	5	5	1	4	4	4	3	2	3	1	1
223	1	2	1	4	1	3	2	2	5	1	3	1	1	2	3	2	4	3	2	1	2	3
224	1	2	3	3	2	3	5	1	1	4	5	3	4	3	5	2	2	1	1	5	1	4
225	1	3	1	3	3	3	4	3	2	2	1	1	5	1	3	5	4	3	2	3	5	5
226	1	3	3	3	1	3	3	4	1	5	1	1	3	4	2	2	3	4	3	4	2	2
227	1	3	1	3	2	4	5	3	1	1	5	4	2	3	2	4	2	2	5	5	2	3
228	1	2	1	4	3	3	2	1	5	5	3	3	5	5	3	3	4	1	4	2	1	3
229	1	2	2	4	5	1	2	2	5	1	2	1	5	2	5	5	5	3	4	1	1	3
230	1	3	1	4	5	5	2	4	5	2	1	1	4	1	1	4	2	4	4	2	4	2
231	1	3	1	1	5	4	1	4	1	2	5	3	5	3	1	1	2	4	5	3	2	5
232	1	3	3	1	5	3	5	3	5	4	1	1	1	5	1	5	3	4	1	4	5	2
233	1	3	1	3	3	2	2	2	3	3	4	5	2	3	5	4	5	4	1	1	2	1
234	1	3	1	3	4	5	2	2	3	2	2	1	3	5	2	2	5	1	4	5	4	1
235	1	2	1	4	1	1	3	4	2	3	1	2	4	3	4	5	3	1	5	1	4	3
236	1	4	3	4	4	3	2	3	1	1	1	4	2	1	4	1	2	5	1	5	5	2
237	1	2	1	6	2	3	1	4	2	4	2	5	2	4	5	2	2	3	5	2	2	4
238	1	4	2	3	2	5	3	2	1	1	3	4	5	2	4	2	2	1	2	1	2	1
239	1	3	4	3	5	5	5	4	1	5	4	4	1	4	2	4	3	2	4	2	2	1
240	1	2	1	3	2	5	2	1	3	1	3	2	5	3	2	1	4	5	4	2	5	3
241	1	2	3	3	5	3	2	4	5	4	4	4	4	5	4	5	4	5	5	5	1	1
242	1	3	1	3	1	1	2	3	5	5	3	3	1	1	5	1	4	4	3	1	2	3
243	1	3	1	1	5	5	1	5	2	3	4	3	1	2	4	2	1	2	3	2	5	1
244	1	4	5	2	3	1	5	2	5	3	3	1	2	2	5	1	5	5	1	1	2	5
245	1	3	3	4	4	2	4	4	5	4	4	1	4	2	3	3	3	5	3	2	5	4
246	1	3	1	4	4	2	2	2	4	2	4	1	2	5	3	3	5	1	3	1	4	2
247	1	2	3	4	3	1	3	2	5	5	5	5	5	3	5	5	1	1	5	4	3	5
248	1	3	1	4	2	5	5	2	4	3	1	1	3	5	2	3	2	4	3	5	4	1
249	1	3	2	3	2	4	3	4	1	5	4	5	4	5	3	5	3	4	1	3	1	4
250	1	4	1	4	5	5	3	2	1	4	2	4	4	3	1	2	1	3	3	2	3	4
251	1	3	1	4	3	3	1	4	2	4	1	5	3	1	5	2	1	3	3	1	2	5
252	1	2	1	4	2	1	3	3	1	5	5	2	3	1	5	5	1	5	5	2	3	3
253	1	3	2	4	4	4	1	3	2	2	2	2	1	4	5	3	2	5	3	2	5	1
254	1	2	3	3	3	3	4	4	3	5	3	4	4	5	5	1	1	2	3	2	3	2
255	1	4	2	5	5	4	4	3	1	1	5	2	2	5	1	3	3	3	2	4	1	1
256	1	3	1	7	3	4	2	4	4	5	5	3	1	1	4	1	5	4	1	5	2	2
257	1	2	1	2	3	2	3	4	5	2	4	5	3	2	1	5	3	1	5	2	4	3
258	1	3	4	4	4	1	1	3	3	3	2	1	2	3	4	1	4	3	5	2	1	3
259	1	4	4	4	4	4	3	2	1	5	3	5	5	4	3	5	1	3	3	5	3	1
260	1	2	1	4	5	2	3	1	4	3	4	1	4	5	2	2	4	3	2	2	4	3
261	1	3	4	3	1	5	5	4	1	4	1	4	2	2	3	2	3	3	3	5	4	5
262	1	4	5	3	2	2	2	3	2	5	2	4	1	1	4	2	4	3	1	5	4	1
263	1	2	3	2	2	3	5	5	4	4	2	2	4	5	1	3	5	1	1	4	2	5
264	1	3	3	1	4	5	5	2	2	5	3	3	1	4	1	5	1	4	1	5	1	4
265	1	2	1	4	1	4	2	5	3	3	1	4	3	1	3	4	3	5	1	2	3	5
266	1	2	2	1	1	3	2	5	2	1	4	3	3	5	5	4	4	3	2	3	1	1
267	1	2	2	4	1	2	1	3	4	3	3	3	4	2	4	1	4	5	5	4	3	4
268	1	5	1	4	1	1	5	2	3	3	4	5	2	4	1	5	5	5	1	1	1	5
269	1	2	1	2	1	3	5	2	4	4	4	1	5	4	2	1	3	4	1	5	2	3
270	1	3	2	3	5	3	3	3	2	4	1	3	1	4	2	3	4	2	2	1	2	5
271	1	2	1	3	1	1	2	2	2	1	5	5	4	1	4	1	1	1	3	4	3	1
272	1	3	3	3	5	2	1	4	2	2	3	4	4	1	4	5	1	5	4	1	3	1
273	1	3	2	3	3	4	2	4	1	5	3	4	3	1	3	2	4	1	3	4	4	5
274	1	5	2	3	5	3	1	4	1	5	3	2	1	5	2	5	1	3	3	4	4	1
275	1	3	2	4	3	3	2	3	4	3	5	5	5	4	5	3	2	3	1	3	2	5
276	1	2	1	4	3	4	1	4	3	4	3	2	3	1	1	2	1	4	5	5	4	1
277	1	3	1	3	2	5	3	4	2	5	1	5	4	5	1	1	2	3	3	4	1	4
278	1	2	1	4	3	5	5	3	3	5	5	2	3	1	2	4	5	3	5	5	3	3
279	1	2	3	2	1	2	2	4	2	2	3	5	5	3	5	1	2	4	5	5	1	1
280	1	3	1	3	4	3	2	3	4	4	3	1	3	4	2	1	3	5	4	1	4	3
281	1	3	1	4	4	1	1	1	3	3	1	2	2	1	3	4	2	2	4	1	3	4
282	1	2	1	4	5	5	5	4	1	5	2	3	1	2	4	4	2	5	5	5	3	5
283	1	3	4	4	2	4	1	1	5	2	1	3	4	2	1	5	1	3	2	2	3	3
284	1	3	2	4	1	2	2	5	4	4	5	4	5	2	5	4	2	2	3	4	1	2
285	1	4	3	4	3	5	2	4	1	3	5	3	1	4	3	2	4	2	5	4	1	4
286	1	3	1	3	5	5	1	3	5	4	5	4	3	3	4	5	3	5	2	4	5	4
287	1	2	1	6	4	5	2	1	1	1	4	4	5	3	4	2	3	4	1	5	5	5
288	1	2	1	3	1	1	1	4	5	2	2	3	4	3	4	1	3	2	1	1	3	1
289	1	3	3	1	3	2	2	5	1	3	4	4	5	2	4	3	3	2	5	2	4	2
290	1	3	1	1	3	3	5	4	3	3	1	3	1	3	2	1	2	5	4	5	2	2
291	1	2	2	4	2	3	4	3	5	2	3	3	3	5	3	4	4	1	2	2	2	5
292	1	2	2	3	4	4	1	1	4	5	4	5	3	5	2	3	5	1	3	2	5	5
293	1	4	5	4	3	5	2	2	5	3	1	5	1	5	2	4	3	4	5	3	5	1
294	1	3	4	3	5	1	3	2	1	2	2	2	5	5	1	2	1	1	1	3	3	4
295	1	3	4	6	3	3	5	3	1	3	3	1	4	2	5	1	2	2	5	3	3	2
296	1	4	2	3	1	4	4	4	2	5	5	1	2	5	3	3	5	5	5	1	3	3
297	1	2	2	3	5	5	4	3	3	4	2	5	1	2	5	2	4	1	5	4	2	5
298	1	2	1	5	1	4	4	2	5	2	1	3	1	2	2	4	2	4	5	1	2	2
299	1	3	1	1	5	5	2	4	5	3	2	3	1	1	1	3	4	4	5	1	1	4
300	1	2	1	4	2	3	2	4	5	2	4	2	4	2	3	5	4	1	5	3	1	4
301	1	2	3	4	5	2	4	5	2	1	4	3	4	1	5	3	5	2	3	1	5	4
302	1	3	2	3	1	3	4	2	3	3	2	1	2	1	2	2	1	5	3	3	3	4
303	1	3	1	7	4	4	3	4	2	3	2	5	4	5	4	5	2	5	5	2	4	3
304	1	2	3	3	5	1	2	5	1	2	3	5	3	3	2	1	5	2	2	2	4	1
305	1	2	1	4	1	4	4	2	4	5	2	3	5	2	1	5	4	3	5	2	4	3
306	1	2	2	3	4	1	1	3	4	2	2	5	5	2	4	3	5	2	4	2	2	3
307	1	3	1	4	3	5	5	1	5	5	3	4	4	4	5	3	3	3	2	2	4	5
308	1	3	1	3	4	3	4	2	4	5	3	4	4	3	5	2	1	1	3	2	4	3
309	1	3	1	1	2	1	3	3	3	4	1	4	4	1	5	2	2	5	1	3	1	5
310	1	3	2	3	5	4	4	5	1	4	4	1	1	2	1	1	4	2	1	4	4	4
311	1	2	1	1	2	4	3	5	4	2	2	4	2	2	1	4	4	2	2	4	5	2
312	1	3	1	3	4	4	4	3	1	4	2	1	1	5	4	4	3	3	4	4	3	5
313	1	3	1	4	3	4	5	1	5	5	4	5	1	3	5	1	4	3	3	2	2	4
314	1	2	1	1	2	1	2	1	5	3	2	3	5	3	1	2	2	4	5	4	5	2
315	1	3	1	1	5	3	2	5	4	4	1	2	2	4	2	3	5	2	4	4	5	3
316	1	3	3	1	3	4	5	4	3	2	2	4	4	4	5	5	1	2	5	5	2	1
317	1	3	4	3	4	4	3	5	5	3	1	3	5	2	1	4	1	1	3	1	1	2
318	1	2	3	2	3	1	3	1	2	5	4	2	2	3	4	5	3	3	1	4	3	5
319	1	2	1	5	1	3	2	5	5	2	4	1	4	4	1	3	1	2	4	2	1	5
320	1	3	2	4	1	1	3	4	2	1	4	2	1	2	1	4	2	1	2	4	3	5
321	1	3	3	3	4	4	4	3	3	4	4	3	3	3	2	5	3	3	2	1	5	4
322	1	3	1	3	3	2	4	2	4	2	4	1	5	5	5	1	3	2	4	3	1	2
323	1	2	1	1	5	1	4	4	2	3	1	4	1	2	1	5	5	3	5	4	5	4
324	1	2	2	4	4	2	1	1	1	2	3	3	5	2	3	2	5	3	3	4	3	1
325	1	3	1	4	1	5	1	2	4	2	5	4	2	1	4	4	3	4	3	2	1	4
326	1	3	1	3	5	4	4	3	4	1	3	4	1	3	4	2	2	2	1	2	1	2
327	1	2	1	3	4	5	5	1	1	1	2	5	1	2	2	5	3	2	1	3	4	1
328	1	2	2	7	2	5	4	3	4	2	3	3	1	3	4	5	2	3	5	2	2	4
329	1	2	1	1	1	5	5	4	1	1	3	3	1	1	1	4	3	4	4	1	2	1
330	1	3	3	2	1	4	4	4	2	2	1	2	2	2	1	2	2	1	3	2	3	1
331	1	2	1	1	5	3	1	1	2	4	2	4	2	4	3	5	3	2	4	5	1	5
332	1	3	1	4	4	4	2	3	2	4	4	5	2	2	4	5	3	2	1	4	2	4
333	1	2	1	3	5	4	2	2	2	2	4	3	3	2	1	4	1	4	4	5	5	2
334	1	4	1	4	1	4	1	3	2	3	1	5	3	5	3	2	4	2	1	5	3	3
335	1	3	3	4	5	1	4	1	3	3	5	4	3	2	2	1	5	1	2	2	4	4
336	1	3	2	6	2	4	2	2	2	2	2	1	3	5	1	2	3	1	5	2	4	1
337	1	3	2	1	1	5	3	2	4	4	3	3	4	3	3	3	5	2	1	4	1	4
338	2	5	3	4	2	2	2	3	3	5	2	5	4	4	5	5	2	5	3	5	5	3
339	2	2	1	1	1	5	5	1	5	1	2	5	4	5	3	2	1	4	3	5	2	3
340	2	2	3	4	3	2	5	2	4	2	5	3	1	2	5	5	5	1	3	1	5	1
341	2	4	4	4	4	2	4	1	3	1	1	3	3	4	2	1	4	2	5	5	4	4
342	2	2	1	5	4	4	4	2	4	1	5	5	5	4	1	3	4	1	3	4	3	1
343	2	3	1	5	2	5	3	4	5	2	5	1	5	2	4	4	4	3	2	5	5	4
344	2	3	1	1	5	5	3	4	5	5	5	5	3	2	5	3	4	1	4	5	1	2
345	2	3	2	3	3	1	4	3	5	3	1	5	4	1	4	2	5	5	2	5	5	4
346	2	4	5	2	4	2	2	1	4	1	5	2	5	2	3	5	4	1	2	1	5	4
347	2	3	3	3	5	2	1	5	5	4	4	1	1	1	4	5	3	1	2	2	4	3
348	2	3	1	3	2	3	4	1	4	5	2	3	1	4	5	4	2	1	5	5	3	5
349	2	3	2	4	2	5	1	4	3	4	1	1	3	2	1	1	3	2	4	1	4	5
350	2	4	2	4	2	2	4	1	3	2	2	3	1	4	5	2	4	3	1	1	1	4
351	2	3	1	3	4	4	5	4	2	1	1	2	2	3	2	5	2	1	3	4	3	1
352	2	2	3	3	2	5	5	2	5	3	2	2	3	2	2	1	1	4	4	2	1	4
353	2	3	1	4	4	4	1	3	2	4	1	2	5	2	1	5	3	2	1	4	1	3
354	2	5	5	4	4	3	4	5	3	5	2	3	4	2	5	4	1	1	4	4	2	1
355	2	2	1	3	5	2	3	3	2	5	2	3	3	4	3	4	2	3	3	2	3	4
356	2	3	2	3	2	4	4	3	1	1	4	3	2	1	3	4	4	5	5	4	2	2
357	2	2	1	4	1	2	4	1	1	1	1	2	1	3	3	4	2	5	5	1	3	1
358	2	3	3	4	4	5	3	3	1	4	5	5	4	4	5	2	2	2	3	5	4	1
359	2	2	1	4	4	4	3	5	5	1	4	2	4	3	2	2	5	5	3	1	5	2
360	2	4	3	3	3	5	5	4	3	5	4	2	5	2	3	3	4	5	3	2	1	4
361	2	3	3	4	2	4	5	5	4	1	5	3	5	1	1	2	2	3	2	2	4	4
362	2	2	1	1	4	5	1	4	3	4	5	1	1	5	5	3	3	4	4	4	3	2
363	2	3	1	3	4	1	1	2	5	5	1	3	1	3	2	1	4	5	5	1	3	4
364	2	3	1	3	2	5	4	4	3	3	2	5	3	3	1	3	5	4	2	5	4	1
365	2	2	3	1	2	1	2	2	5	2	3	1	3	4	2	2	2	2	4	3	1	5
366	2	2	3	4	1	3	1	5	5	4	3	4	3	2	3	3	4	5	2	1	1	3
367	2	2	2	4	5	1	3	2	3	3	2	3	1	5	2	3	2	3	4	4	5	5
368	2	2	3	7	2	1	4	2	4	4	3	2	2	4	3	1	1	4	4	4	3	1
369	2	2	3	1	1	4	2	5	5	5	4	1	5	2	5	3	1	5	3	3	1	2
370	2	3	3	2	3	2	2	5	5	5	5	4	3	4	1	4	1	4	5	3	1	3
371	2	3	2	1	3	5	3	4	4	2	4	4	2	1	3	1	5	5	1	1	2	5
372	2	3	2	4	3	5	4	1	2	4	4	2	4	4	5	1	2	5	1	4	1	5
373	2	3	2	4	2	1	5	1	2	4	5	5	2	1	5	3	4	3	5	5	5	5
374	2	2	1	3	4	2	1	3	2	3	2	5	2	5	2	3	1	2	2	2	4	1
375	2	3	1	4	4	3	5	2	1	2	5	2	3	2	4	3	4	3	1	4	3	5
376	2	4	2	4	1	5	1	5	1	2	1	5	2	4	2	5	2	5	4	2	2	1
377	2	2	2	4	5	2	3	1	1	3	5	5	5	1	2	1	1	2	5	1	3	4
378	2	3	3	4	3	3	5	2	5	2	4	3	4	1	1	2	4	4	3	4	4	3
379	2	3	2	1	5	2	3	5	3	1	1	4	2	2	5	3	1	1	5	1	4	3
380	2	3	1	1	4	3	5	3	4	5	5	5	3	1	5	5	5	2	3	2	4	2
381	2	3	1	4	3	5	2	4	1	2	2	4	3	3	1	1	3	5	5	5	5	3
382	2	3	2	3	3	5	2	2	3	5	1	4	5	3	1	4	2	3	5	1	5	3
383	2	3	1	4	5	4	3	2	2	3	4	5	5	3	1	3	1	2	4	4	2	3
384	2	3	1	2	4	3	4	5	1	4	3	5	5	5	4	5	1	2	2	3	4	4
385	2	2	1	3	4	3	4	3	5	1	4	2	1	2	5	2	4	2	4	3	3	4
386	2	4	5	4	4	1	1	4	1	1	1	2	1	4	2	3	1	4	5	1	5	4
387	2	2	2	3	2	1	2	1	3	1	5	1	5	2	2	4	5	2	4	1	4	4
388	2	3	1	4	3	5	3	3	2	5	1	1	3	5	4	1	3	2	1	3	4	3
389	2	2	1	4	3	4	5	3	2	4	4	3	5	2	2	5	1	5	3	5	3	5
390	2	2	2	6	1	5	4	5	5	1	5	3	1	2	3	2	3	2	4	3	4	5
391	2	3	2	3	1	4	2	4	3	5	2	5	3	4	5	4	4	1	5	5	2	5
392	2	3	2	5	4	2	5	5	4	4	1	5	3	3	3	5	4	1	1	1	4	2
393	2	2	3	4	5	4	2	5	3	4	3	1	5	5	4	4	3	3	3	3	4	5
394	2	3	1	3	5	2	4	2	3	2	2	3	1	2	5	2	2	3	4	1	1	1
395	2	3	4	3	5	5	3	3	1	1	2	3	5	4	4	1	3	1	4	4	4	4
396	2	2	2	4	1	3	5	1	4	5	1	2	4	4	3	5	5	2	3	5	4	4
397	2	2	1	1	5	3	4	3	1	4	2	3	2	4	1	3	3	1	2	5	3	2
398	2	3	2	3	5	3	4	2	3	3	4	5	1	5	3	3	4	2	1	2	3	4
399	2	2	2	3	4	5	2	3	2	4	4	2	1	1	3	2	5	5	5	2	4	5
400	2	3	2	3	2	2	2	5	5	4	4	4	3	5	3	2	2	5	3	4	5	4
401	2	4	3	4	3	3	1	3	5	1	5	2	4	5	2	5	1	2	4	4	4	3
402	2	2	2	3	4	4	5	3	1	2	4	2	2	1	4	4	2	3	4	5	1	3
403	2	2	1	4	3	4	1	1	1	3	2	4	5	4	1	5	2	3	4	4	4	4
404	2	3	4	3	4	2	2	5	4	4	4	4	1	2	3	5	4	2	4	4	1	5
405	2	3	1	4	3	4	4	4	1	3	5	5	4	1	2	1	3	2	4	5	1	5
406	2	3	3	4	3	3	2	2	5	3	3	3	5	5	2	2	5	5	3	5	2	1
407	2	2	1	1	4	3	5	2	1	5	2	4	1	4	4	2	4	1	5	4	4	2
408	2	3	1	4	5	3	3	3	4	1	2	3	4	5	5	1	5	1	1	5	4	3
409	2	5	3	4	2	4	1	3	3	2	2	1	5	3	1	4	4	5	4	5	3	4
410	2	3	2	4	2	1	1	4	5	2	2	5	1	1	2	2	5	5	2	2	1	5
411	2	2	2	3	2	4	1	3	1	1	3	5	3	5	5	5	2	1	5	4	5	4
412	2	2	3	4	5	4	2	2	3	5	1	2	4	5	2	2	4	5	5	5	4	4
413	2	3	1	5	2	1	3	4	4	3	2	2	1	5	1	5	1	1	5	4	4	2
414	2	2	3	4	4	5	2	3	1	5	4	4	5	1	4	3	4	1	3	2	4	5
415	2	3	4	3	4	3	5	3	3	1	1	2	4	2	1	1	2	3	5	3	3	5
416	2	3	2	3	2	5	4	2	2	4	3	3	3	4	3	5	4	2	1	5	4	5
417	2	3	3	3	3	2	3	4	1	1	5	4	1	1	1	1	5	5	1	5	1	4
418	2	2	1	1	2	5	2	2	1	4	2	5	2	1	3	5	2	1	2	4	4	4
419	2	2	3	1	3	3	1	3	1	5	5	4	3	4	3	3	3	2	4	4	2	3
420	2	3	2	4	2	4	1	4	3	3	5	5	5	5	4	2	3	3	5	3	1	3
421	2	2	3	4	3	2	4	4	4	4	1	2	2	2	1	3	5	5	1	5	2	5
422	2	3	4	4	2	2	2	3	4	5	2	5	3	2	5	1	3	2	5	4	3	3
423	2	2	3	4	1	1	1	4	5	5	5	3	2	4	4	2	2	4	3	3	5	1
424	2	3	1	4	3	1	2	4	5	4	3	4	4	4	2	3	1	1	1	2	1	3
425	2	2	2	3	5	4	5	5	4	4	5	4	5	4	2	4	2	4	2	2	3	2
426	2	2	1	5	4	1	3	1	3	2	1	5	3	2	4	1	3	1	1	5	5	4
427	2	3	1	2	4	4	1	4	3	1	5	3	4	4	2	4	3	3	1	5	2	3
428	2	2	2	4	3	5	5	4	3	4	1	2	5	4	2	1	2	5	2	3	1	2
429	2	4	3	4	2	4	1	5	5	1	3	4	4	1	2	1	5	4	4	1	2	1
430	2	3	3	4	1	3	1	4	3	4	4	1	3	4	2	3	3	4	2	5	3	1
431	2	3	1	4	3	5	1	4	1	2	2	5	1	2	2	1	5	3	5	3	5	2
432	2	3	2	4	3	1	1	1	4	5	3	4	4	3	2	3	3	3	3	4	3	5
433	2	2	3	1	4	3	1	1	2	3	1	3	5	5	5	4	5	5	5	5	4	5
434	2	3	3	4	2	5	2	2	5	4	5	4	4	1	2	4	4	5	4	5	4	2
435	2	3	4	4	2	4	4	1	5	4	4	3	1	4	3	3	1	4	4	4	4	4
436	2	4	4	6	2	1	5	3	2	3	4	1	3	2	4	4	5	1	2	5	4	1
437	2	2	1	4	5	1	1	3	5	3	1	2	1	2	2	4	5	5	4	2	3	2
438	2	3	4	4	3	1	2	4	1	5	2	4	1	2	3	1	2	4	5	4	3	4
439	2	4	1	1	5	5	4	1	2	3	2	4	5	3	5	2	5	1	2	5	3	2
440	2	3	2	3	5	1	2	1	5	2	2	4	3	4	3	2	2	5	5	2	5	5
441	2	2	1	4	1	4	4	3	1	4	1	4	3	3	1	3	3	2	2	3	4	3
442	2	3	4	3	4	1	4	3	3	2	5	4	4	1	3	5	5	4	2	3	5	3
443	2	3	3	6	3	2	5	3	1	5	1	2	4	2	3	5	4	3	2	2	5	1
444	2	3	4	5	2	3	1	3	1	5	2	1	4	4	2	5	1	1	2	4	1	2
445	2	3	4	3	3	4	5	1	2	3	1	1	5	2	2	1	4	5	5	2	4	2
446	2	4	2	5	1	3	1	3	2	2	3	3	2	2	4	3	1	2	2	3	1	1
447	2	4	3	3	3	1	3	1	2	1	4	5	3	1	3	5	4	1	5	2	1	2
448	2	2	1	5	3	2	1	4	4	4	2	2	2	5	2	2	5	3	1	2	4	4
449	2	3	4	3	2	5	3	1	5	1	2	1	5	2	1	3	1	4	5	3	1	1
450	2	4	2	1	4	1	4	4	1	2	3	5	2	3	3	4	1	4	4	2	4	5
451	2	4	3	4	1	3	3	2	3	3	5	3	3	2	5	5	3	2	3	2	1	1
452	2	2	2	3	3	4	2	3	5	1	1	5	1	5	1	1	4	5	5	2	1	2
453	2	5	1	4	2	4	1	3	5	4	1	4	4	2	5	1	5	5	1	1	4	5
454	2	3	1	1	3	4	3	2	3	2	3	1	4	1	5	1	5	3	5	5	5	2
455	2	3	4	4	3	5	5	4	4	1	5	5	3	1	1	4	5	4	1	4	5	5
456	2	2	1	4	1	3	5	1	2	5	1	5	1	5	2	2	1	5	2	2	3	5
457	2	2	2	2	1	4	4	5	1	4	5	3	5	2	4	4	5	3	2	1	4	4
458	2	4	4	3	2	5	2	5	1	5	3	3	1	1	1	5	2	2	2	2	3	5
459	2	2	1	4	2	2	3	1	4	5	5	5	1	3	1	3	1	4	5	5	4	2
460	2	3	1	4	4	1	4	1	5	3	2	2	1	4	2	5	3	3	4	2	1	1
461	2	3	1	7	4	1	5	5	5	2	3	5	5	2	4	5	4	1	2	2	4	5
462	2	2	3	4	2	3	2	5	2	3	4	4	1	3	1	2	3	5	2	3	5	2
463	2	3	4	3	4	5	2	2	3	2	1	1	3	1	4	3	4	4	3	3	3	4
464	2	2	1	1	3	2	3	2	3	4	3	1	5	1	1	3	1	1	3	2	3	1
465	2	3	1	1	2	3	5	2	2	2	4	1	5	3	1	5	4	5	2	2	3	1
466	2	2	3	5	3	3	2	4	5	4	5	4	3	4	2	3	2	2	2	3	2	5
467	2	2	3	4	1	1	5	5	2	2	1	4	5	5	2	2	2	5	4	1	4	1
468	2	2	2	3	1	1	4	2	1	2	3	3	2	3	2	4	1	2	3	4	3	1
469	2	2	2	3	4	2	1	5	1	4	1	4	5	5	4	1	3	1	4	1	1	5
470	2	2	3	4	5	5	3	4	4	1	4	5	1	2	4	2	1	2	5	3	3	5
471	2	5	2	4	3	2	2	3	5	1	1	5	1	3	3	4	4	5	2	3	3	3
472	2	3	2	3	5	5	3	2	4	1	2	5	5	3	1	4	5	4	5	5	3	5
473	2	2	3	4	1	2	3	2	4	4	3	5	4	1	2	2	3	4	4	2	2	3
474	2	3	4	4	5	1	4	1	5	1	5	5	5	2	3	3	5	5	2	3	5	1
475	2	2	1	1	1	4	3	4	5	4	1	3	2	1	5	4	5	2	4	5	3	3
476	2	3	4	3	1	5	5	3	2	3	2	4	5	1	5	2	3	2	1	5	4	3
477	2	3	3	1	2	5	3	2	5	5	4	1	5	4	4	4	1	2	2	4	5	2
478	2	2	3	3	5	5	1	5	1	4	1	1	5	5	5	5	1	5	2	2	2	5
479	2	2	1	6	1	5	4	2	5	2	5	5	4	2	3	1	2	3	4	5	5	5
480	2	3	2	1	5	4	3	2	2	4	5	4	3	1	2	3	2	2	2	2	2	5
481	2	3	1	1	5	4	5	2	3	3	3	2	3	4	4	3	3	4	1	4	4	1
482	2	2	2	4	4	1	3	5	2	2	3	4	5	5	4	5	5	3	4	5	1	2
483	2	2	3	4	5	5	1	4	3	5	1	4	3	4	3	3	4	4	4	2	2	4
484	2	2	3	3	4	5	3	2	5	5	1	1	3	3	2	4	4	2	4	3	4	5
485	2	3	1	4	5	3	5	2	2	1	4	4	4	4	2	5	4	2	5	2	4	5
486	2	3	1	1	3	1	4	4	5	1	3	1	5	4	1	5	2	5	5	3	1	3
487	2	2	2	4	3	2	4	4	1	4	4	2	3	3	2	2	1	1	3	3	2	1
488	2	3	4	3	4	4	2	1	3	4	3	2	5	3	5	4	1	5	5	4	1	5
489	2	3	3	3	3	1	5	3	1	1	3	4	1	1	1	4	4	4	3	2	2	3
490	2	3	1	4	1	4	4	2	4	5	3	5	1	2	3	1	5	1	1	4	3	4
491	2	2	1	1	1	2	5	4	3	5	5	3	3	1	3	5	5	2	1	1	3	4
492	2	4	3	1	1	1	3	4	1	4	1	5	5	4	3	3	1	1	2	1	4	5
493	2	3	2	4	1	3	1	3	5	4	3	2	1	1	3	3	4	4	1	4	4	4
494	2	3	1	1	1	2	2	5	2	1	3	2	3	3	4	5	5	5	4	2	5	1
495	2	3	1	1	2	3	4	3	2	4	5	4	4	4	2	1	1	1	3	3	3	2
496	2	3	4	4	3	3	5	2	2	3	5	2	3	5	3	2	4	4	1	1	2	5
497	2	3	4	1	5	1	1	3	1	2	4	5	2	5	3	1	5	5	5	2	1	3
498	2	3	1	4	2	3	3	5	2	4	1	2	4	5	2	5	5	4	4	2	5	5
499	2	2	2	3	1	3	1	4	1	3	3	5	2	4	5	4	2	2	1	2	4	5
500	2	3	4	3	1	3	3	3	1	4	3	3	3	5	4	5	4	3	3	1	4	3
501	2	2	1	4	4	1	2	4	4	1	5	3	2	1	5	3	3	1	5	1	1	4
502	2	3	1	4	4	4	1	2	1	2	3	5	3	2	3	2	3	1	4	2	2	2
503	2	2	1	3	4	1	1	3	3	4	5	3	4	3	4	4	5	4	1	5	4	4
504	2	2	1	1	4	3	4	5	2	4	2	3	5	5	2	2	1	4	1	5	1	3
505	2	2	2	4	5	4	1	5	2	3	1	5	4	3	5	1	3	4	1	1	1	4
506	2	3	1	3	4	1	4	1	2	4	4	1	4	2	2	3	2	5	5	4	2	3
507	2	4	1	5	1	2	3	4	4	1	1	1	1	5	3	4	1	3	2	3	1	5
508	2	3	1	1	1	3	2	4	5	3	1	3	4	3	3	1	2	3	1	1	5	5
509	2	2	2	4	2	2	2	1	1	2	3	5	2	1	1	3	1	2	3	4	5	5
510	2	3	4	3	4	1	2	1	3	3	3	1	3	1	5	4	4	1	2	3	1	5
511	2	2	1	4	2	4	3	1	5	4	2	3	2	3	5	3	2	4	5	4	3	1
512	2	2	2	4	5	2	1	2	2	3	4	5	5	5	3	4	5	2	4	1	2	1
513	2	2	1	4	2	5	4	4	2	1	4	2	1	2	3	1	3	1	5	3	2	5
514	2	3	3	4	2	5	1	4	3	4	2	3	1	2	4	2	1	1	5	2	5	5
515	2	3	1	4	2	3	1	3	1	3	1	5	4	4	2	4	3	5	3	2	4	2
516	2	3	3	4	1	3	2	2	5	4	2	1	3	5	1	5	2	4	3	1	4	4
517	2	3	1	4	4	1	2	5	1	4	5	5	3	5	3	4	1	4	1	1	4	4
518	2	3	2	3	4	5	3	5	2	1	2	5	5	5	5	5	3	3	5	4	3	4
519	2	4	3	1	4	2	4	4	5	1	1	5	4	5	4	1	4	2	1	1	4	2
520	2	3	2	5	1	2	3	3	4	2	1	2	3	2	2	2	1	3	1	1	2	2
521	2	4	1	3	2	5	3	2	4	5	4	3	5	1	5	2	2	1	2	4	2	2
522	2	3	1	4	5	5	4	3	2	4	5	2	4	4	2	2	1	5	5	2	3	2
523	2	3	1	3	2	5	4	4	1	4	1	5	2	2	5	1	2	3	1	1	3	3
524	2	2	2	4	5	5	5	1	5	5	5	2	3	1	4	3	3	3	5	1	1	3
525	2	2	3	4	3	2	2	3	5	4	1	1	1	1	4	3	2	4	5	3	4	1
526	2	4	4	3	2	2	1	1	5	4	5	3	4	5	1	4	1	2	5	1	5	3
527	2	2	3	4	3	3	4	5	5	5	1	1	3	4	5	5	4	4	1	5	1	2
528	2	3	3	4	3	4	4	5	2	3	4	3	1	4	5	2	3	1	2	5	1	2
529	2	3	1	3	3	3	5	2	2	3	3	1	3	1	4	4	2	3	5	3	5	4
530	2	2	1	6	2	4	4	1	1	4	3	2	5	5	5	4	5	3	5	4	4	5
531	2	3	1	1	1	4	5	3	3	1	1	2	4	2	4	3	2	2	1	5	4	3
532	2	2	1	4	3	2	1	4	3	4	3	2	3	1	4	3	5	5	4	5	3	1
533	2	3	2	1	3	1	3	3	1	5	1	5	2	5	1	3	4	3	5	3	2	4
534	2	2	2	4	5	4	1	3	5	5	1	5	3	4	4	4	3	3	1	4	2	2
535	2	2	1	1	5	3	4	5	2	1	4	1	5	4	3	1	4	3	2	1	4	2
536	2	2	2	3	1	3	3	2	5	4	2	4	3	2	5	4	5	4	5	5	2	4
537	2	3	2	3	4	2	5	1	5	1	5	5	5	4	3	1	4	5	2	2	5	2
538	2	2	3	3	5	5	1	2	2	2	4	1	4	2	2	5	2	4	3	5	3	4
539	2	3	3	1	4	5	2	4	3	3	3	3	1	1	1	4	4	1	5	5	1	5
540	2	3	4	4	2	5	4	3	4	2	4	3	3	5	5	2	4	3	4	1	1	2
541	2	3	1	2	1	1	2	5	4	5	2	2	3	1	4	3	1	3	3	4	2	1
